# Supplementary material for: Do professional perspectives on evidence-based smoking cessation methods align? A Delphi study among researchers and healthcare professionals
Source: Health Educ Res. 2022 Jan 22;36(4):434–45. doi: 10.1093/her/cyab022 (PMC8783547; doi:10.1093/her/cyab022)
Supplement: cyab022_Supp [file cyab022_supp.zip]

Archive with 1 entries (1 files):
- cyab022_supp.docx
